# Supplementary material for: Microbial Communities Associated With Long-Term Tillage and Fertility Treatments in a Corn-Soybean Cropping System
Source: Front Microbiol. 2020 Jun 25;11:1363. doi: 10.3389/fmicb.2020.01363 (PMC7330075; doi:10.3389/fmicb.2020.01363)
Supplement: TABLE S3 — Similarity percentage analysis of bacteria at the lowest OTU level between CT and NT. [file Table_3.XLSX]

## Sheet: SuppTable3
Table S3: Similarity percentage analysis of bacteria at the lowest OTU level between CT and NT. The first column identifies the OTU explained by that row, the second and third columns show mean abundance for CT and NT respectively, the fourth column represent the average dissimilarity or change in mean abundance, the fifth column shows the % dissimilarity explained by that OTU, and the last colum…
Species	Group CT mean abundance	Group NT mean abundance	Average Dissimilarity	Contribution %	Cumulative %
k__Bacteria, p__Proteobacteria, c__Alphaproteobacteria, o__Sphingomonadales, f__Sphingomonadaceae, g__Kaistobacter, s__	1.51	0.88	0.61	2.14	2.14
k__Archaea, p__Crenarchaeota, c__Thaumarchaeota, o__Nitrososphaerales, f__Nitrososphaeraceae, g__Candidatus Nitrososphaera, s__SCA1170	2.09	2.7	0.61	2.13	4.27
k__Bacteria, p__Verrucomicrobia, c__[Spartobacteria], o__[Chthoniobacterales], f__[Chthoniobacteraceae], g__DA101, s__	2.43	3.07	0.59	2.06	6.33
k__Bacteria, p__Actinobacteria, c__Thermoleophilia, o__Gaiellales, f__Gaiellaceae, g__, s__	1.99	1.51	0.5	1.75	8.07
k__Bacteria, p__Actinobacteria, c__Thermoleophilia, o__Solirubrobacterales, f__, g__, s__	1.12	0.71	0.39	1.36	9.44
k__Bacteria, p__Chloroflexi, c__Ellin6529, o__, f__, g__, s__	1.29	0.92	0.35	1.23	10.67
k__Archaea, p__Crenarchaeota, c__Thaumarchaeota, o__Nitrososphaerales, f__Nitrososphaeraceae, g__Candidatus Nitrososphaera, s__	0.85	0.65	0.34	1.17	11.84
k__Bacteria, p__Nitrospirae, c__Nitrospira, o__Nitrospirales, f__0319-6A21, g__, s__	1.2	1.55	0.33	1.16	13
k__Bacteria, p__Proteobacteria, c__Betaproteobacteria, o__A21b, f__EB1003, g__, s__	0.38	0.66	0.31	1.09	14.1
k__Bacteria, p__Proteobacteria, c__Betaproteobacteria, o__Burkholderiales, f__Oxalobacteraceae, g__, s__	0.47	0.16	0.31	1.08	15.17
k__Bacteria, p__Firmicutes, c__Bacilli, o__Bacillales, f__Bacillaceae, g__Bacillus, s__	0.48	0.17	0.31	1.07	16.25
k__Bacteria, p__Gemmatimonadetes, c__Gemmatimonadetes, o__N1423WL, f__, g__, s__	0.44	0.15	0.29	1.01	17.26
k__Bacteria, p__Proteobacteria, c__Betaproteobacteria, o__SC-I-84, f__, g__, s__	1.49	1.3	0.29	1.01	18.27
k__Bacteria, p__Actinobacteria, c__Actinobacteria, o__Actinomycetales, f__Nocardioidaceae, g__, s__	0.41	0.13	0.28	0.97	19.24
k__Bacteria, p__Bacteroidetes, c__[Saprospirae], o__[Saprospirales], f__Chitinophagaceae, g__Flavisolibacter, s__	0.4	0.13	0.28	0.97	20.21
k__Bacteria, p__Acidobacteria, c__[Chloracidobacteria], o__RB41, f__, g__, s__	1.62	1.38	0.27	0.96	21.16
k__Bacteria, p__Actinobacteria, c__Thermoleophilia, o__Solirubrobacterales, f__Patulibacteraceae, g__, s__	0.36	0.11	0.26	0.91	22.07
k__Bacteria, p__Proteobacteria, c__Alphaproteobacteria, o__Rhodospirillales, f__Rhodospirillaceae, g__, s__	0.77	0.55	0.26	0.9	22.96
k__Bacteria, p__Acidobacteria, c__[Chloracidobacteria], o__RB41, f__Ellin6075, g__, s__	0.52	0.32	0.25	0.86	23.82
k__Bacteria, p__Actinobacteria, c__Actinobacteria, o__Actinomycetales, f__Micrococcaceae, g__, s__	0.41	0.25	0.24	0.85	24.68
k__Bacteria, p__Gemmatimonadetes, c__Gemmatimonadetes, o__, f__, g__, s__	0.32	0.08	0.24	0.83	25.5
k__Bacteria, p__Actinobacteria, c__Acidimicrobiia, o__Acidimicrobiales, f__, g__, s__	0.41	0.26	0.23	0.8	26.31
k__Bacteria, p__WS3, c__PRR-12, o__Sediment-1, f__, g__, s__	0.19	0.43	0.23	0.79	27.1
k__Bacteria, p__Proteobacteria, c__Gammaproteobacteria, o__Xanthomonadales, f__Xanthomonadaceae, g__, s__	0.49	0.37	0.23	0.79	27.89
k__Bacteria, p__Acidobacteria, c__Acidobacteria-6, o__iii1-15, f__RB40, g__, s__	0.31	0.47	0.22	0.78	28.67
k__Bacteria, p__Acidobacteria, c__Acidobacteriia, o__Acidobacteriales, f__Koribacteraceae, g__, s__	0.55	0.35	0.2	0.71	29.38
k__Bacteria, p__Proteobacteria, c__Betaproteobacteria, o__, f__, g__, s__	0.53	0.49	0.2	0.71	30.09
k__Archaea, p__Crenarchaeota, c__Thaumarchaeota, o__Nitrososphaerales, f__Nitrososphaeraceae, g__Candidatus Nitrososphaera, s__gargensis	0.34	0.24	0.2	0.7	30.8
k__Bacteria, p__Chloroflexi, c__TK10, o__B07_WMSP1, f__, g__, s__	0.38	0.31	0.2	0.7	31.5
k__Bacteria, p__Proteobacteria, c__Alphaproteobacteria, o__Rhizobiales, f__, g__, s__	0.47	0.33	0.2	0.7	32.2
k__Bacteria, p__Proteobacteria, c__Alphaproteobacteria, o__Rhizobiales, f__Hyphomicrobiaceae, g__Rhodoplanes, s__	1.11	1.08	0.2	0.69	32.88
k__Bacteria, p__Acidobacteria, c__Solibacteres, o__Solibacterales, f__, g__, s__	0.37	0.2	0.2	0.69	33.57
k__Bacteria, p__Gemmatimonadetes, c__Gemmatimonadetes, o__Gemmatimonadales, f__Ellin5301, g__, s__	0.29	0.13	0.19	0.68	34.25
k__Bacteria, p__Gemmatimonadetes, c__Gemmatimonadetes, o__Gemmatimonadales, f__, g__, s__	0.2	0	0.19	0.67	34.92
k__Bacteria, p__Acidobacteria, c__Acidobacteria-6, o__iii1-15, f__, g__, s__	2.03	2.23	0.19	0.66	35.58
k__Bacteria, p__Acidobacteria, c__Solibacteres, o__Solibacterales, f__Solibacteraceae, g__Candidatus Solibacter, s__	0.41	0.24	0.19	0.66	36.25
k__Bacteria, p__Nitrospirae, c__Nitrospira, o__Nitrospirales, f__Nitrospiraceae, g__Nitrospira, s__	0.41	0.51	0.19	0.66	36.91
k__Bacteria, p__Proteobacteria, c__Alphaproteobacteria, o__Rhizobiales, f__Bradyrhizobiaceae, g__, s__	0.54	0.48	0.19	0.65	37.56
k__Bacteria, p__Acidobacteria, c__[Chloracidobacteria], o__11-24, f__, g__, s__	0.2	0.36	0.19	0.65	38.2
k__Bacteria, p__Proteobacteria, c__Betaproteobacteria, o__Burkholderiales, f__Oxalobacteraceae, g__Cupriavidus, s__	0.07	0.24	0.18	0.64	38.84
k__Bacteria, p__Bacteroidetes, c__[Saprospirae], o__[Saprospirales], f__Chitinophagaceae, g__, s__	0.8	0.82	0.18	0.63	39.47
k__Bacteria, p__Proteobacteria, c__Deltaproteobacteria, o__Myxococcales, f__Haliangiaceae, g__, s__	0.34	0.21	0.18	0.62	40.1
k__Bacteria, p__Proteobacteria, c__Gammaproteobacteria, o__Xanthomonadales, f__Sinobacteraceae, g__, s__	0.36	0.49	0.18	0.62	40.71
k__Bacteria, p__Acidobacteria, c__iii1-8, o__32-20, f__, g__, s__	0.51	0.47	0.18	0.61	41.33
k__Bacteria, p__Proteobacteria, c__Deltaproteobacteria, o__Myxococcales, f__, g__, s__	0.73	0.61	0.17	0.6	41.93
k__Archaea, p__Crenarchaeota, c__Thaumarchaeota, o__Nitrososphaerales, f__Nitrososphaeraceae, g__Candidatus Nitrososphaera, s__SCA1145	0.38	0.38	0.17	0.59	42.52
k__Bacteria, p__Actinobacteria, c__Actinobacteria, o__Actinomycetales, f__Frankiaceae, g__, s__	0.27	0.11	0.17	0.58	43.1
k__Bacteria, p__Gemmatimonadetes, c__Gemmatimonadetes, o__Ellin5290, f__, g__, s__	0.31	0.13	0.17	0.58	43.68
k__Archaea, p__Crenarchaeota, c__Thaumarchaeota, o__Nitrososphaerales, f__Nitrososphaeraceae, g__, s__	0.19	0.27	0.17	0.58	44.26
k__Bacteria, p__Actinobacteria, c__Actinobacteria, o__Actinomycetales, f__Nocardioidaceae, g__Nocardioides, s__	0.21	0.07	0.16	0.57	44.84
k__Bacteria, p__AD3, c__ABS-6, o__, f__, g__, s__	0.17	0.19	0.16	0.57	45.41
k__Bacteria, p__Proteobacteria, c__Alphaproteobacteria, o__Ellin329, f__, g__, s__	0.27	0.22	0.16	0.56	45.97
k__Bacteria, p__Proteobacteria, c__Alphaproteobacteria, o__Sphingomonadales, f__Sphingomonadaceae, g__, s__	0.3	0.13	0.16	0.56	46.53
k__Bacteria, p__Proteobacteria, c__Deltaproteobacteria, o__Syntrophobacterales, f__Syntrophobacteraceae, g__, s__	0.77	0.88	0.16	0.56	47.09
k__Bacteria, p__Acidobacteria, c__Acidobacteriia, o__Acidobacteriales, f__Koribacteraceae, g__Candidatus Koribacter, s__	0.29	0.17	0.16	0.56	47.65
k__Bacteria, p__Cyanobacteria, c__Chloroplast, o__Streptophyta, f__, g__, s__	0.04	0.16	0.16	0.56	48.21
k__Bacteria, p__Chloroflexi, c__Anaerolineae, o__WCHB1-50, f__, g__, s__	0.19	0.03	0.16	0.56	48.77
k__Bacteria, p__Planctomycetes, c__Phycisphaerae, o__WD2101, f__, g__, s__	0.45	0.4	0.16	0.55	49.31
k__Bacteria, p__Chloroflexi, c__Gitt-GS-136, o__, f__, g__, s__	0.32	0.17	0.16	0.54	49.86
k__Bacteria, p__Proteobacteria, c__Betaproteobacteria, o__Ellin6067, f__, g__, s__	0.52	0.41	0.15	0.54	50.39
k__Bacteria, p__Actinobacteria, c__Acidimicrobiia, o__Acidimicrobiales, f__EB1017, g__, s__	0.34	0.3	0.15	0.53	50.92
k__Bacteria, p__Proteobacteria, c__Alphaproteobacteria, o__Rhizobiales, f__Hyphomicrobiaceae, g__, s__	0.57	0.55	0.15	0.53	51.46
k__Bacteria, p__Actinobacteria, c__Thermoleophilia, o__Solirubrobacterales, f__Solirubrobacteraceae, g__, s__	0.26	0.19	0.15	0.52	51.98
k__Bacteria, p__Actinobacteria, c__Actinobacteria, o__Actinomycetales, f__Pseudonocardiaceae, g__Amycolatopsis, s__	0.16	0.09	0.15	0.52	52.49
k__Bacteria, p__Actinobacteria, c__Actinobacteria, o__Actinomycetales, f__Streptomycetaceae, g__Streptomyces, s__	0.21	0.08	0.15	0.52	53.01
k__Bacteria, p__Verrucomicrobia, c__[Spartobacteria], o__[Chthoniobacterales], f__[Chthoniobacteraceae], g__, s__	0.2	0.11	0.15	0.51	53.52
k__Bacteria, p__Chloroflexi, c__TK10, o__, f__, g__, s__	0.17	0.02	0.15	0.51	54.03
k__Bacteria, p__Proteobacteria, c__Alphaproteobacteria, o__Sphingomonadales, f__Erythrobacteraceae, g__, s__	0.2	0.06	0.15	0.51	54.54
k__Bacteria, p__Acidobacteria, c__Acidobacteria-6, o__CCU21, f__, g__, s__	0.24	0.26	0.14	0.5	55.04
k__Bacteria, p__Verrucomicrobia, c__[Pedosphaerae], o__[Pedosphaerales], f__Ellin515, g__, s__	0.15	0.28	0.14	0.49	55.53
k__Bacteria, p__Planctomycetes, c__Planctomycetia, o__Gemmatales, f__Isosphaeraceae, g__, s__	0.42	0.33	0.14	0.48	56.01
k__Bacteria, p__Verrucomicrobia, c__Opitutae, o__Opitutales, f__Opitutaceae, g__Opitutus, s__	0.2	0.08	0.14	0.48	56.49
k__Bacteria, p__Planctomycetes, c__Planctomycetia, o__Pirellulales, f__Pirellulaceae, g__, s__	0.28	0.24	0.14	0.48	56.97
k__Bacteria, p__Proteobacteria, c__Betaproteobacteria, o__Burkholderiales, f__Comamonadaceae, g__Ramlibacter, s__	0.22	0.12	0.13	0.47	57.44
k__Bacteria, p__Proteobacteria, c__Alphaproteobacteria, o__Rhizobiales, f__Bradyrhizobiaceae, g__Balneimonas, s__	0.12	0.1	0.13	0.46	57.9
k__Bacteria, p__Actinobacteria, c__Actinobacteria, o__Actinomycetales, f__Mycobacteriaceae, g__Mycobacterium, s__	0.19	0.15	0.13	0.46	58.37
k__Bacteria, p__Chloroflexi, c__S085, o__, f__, g__, s__	0.22	0.21	0.13	0.46	58.83
k__Bacteria, p__Proteobacteria, c__Alphaproteobacteria, o__Rhizobiales, f__Hyphomicrobiaceae, g__Pedomicrobium, s__	0.09	0.18	0.13	0.45	59.28
k__Bacteria, p__Acidobacteria, c__iii1-8, o__DS-18, f__, g__, s__	0.25	0.21	0.13	0.45	59.73
k__Bacteria, p__Verrucomicrobia, c__[Pedosphaerae], o__[Pedosphaerales], f__, g__, s__	0.27	0.27	0.13	0.45	60.18
k__Bacteria, p__Chloroflexi, c__Chloroflexi, o__[Roseiflexales], f__[Kouleothrixaceae], g__, s__	0.27	0.14	0.13	0.45	60.63
k__Bacteria, p__Chloroflexi, c__Ktedonobacteria, o__JG30-KF-AS9, f__, g__, s__	0.17	0.11	0.13	0.44	61.07
k__Bacteria, p__Proteobacteria, c__Betaproteobacteria, o__Burkholderiales, f__Alcaligenaceae, g__, s__	0.08	0.13	0.13	0.44	61.5
k__Bacteria, p__Planctomycetes, c__Planctomycetia, o__Gemmatales, f__Gemmataceae, g__Gemmata, s__	0.23	0.19	0.12	0.44	61.94
k__Bacteria, p__Acidobacteria, c__Acidobacteria-6, o__iii1-15, f__mb2424, g__, s__	0.21	0.21	0.12	0.43	62.37
k__Bacteria, p__Bacteroidetes, c__Cytophagia, o__Cytophagales, f__Cytophagaceae, g__, s__	0.08	0.12	0.12	0.43	62.81
k__Bacteria, p__Chloroflexi, c__TK10, o__B07_WMSP1, f__FFCH4570, g__, s__	0.24	0.14	0.12	0.42	63.23
k__Bacteria, p__Gemmatimonadetes, c__Gemm-1, o__, f__, g__, s__	0.78	0.66	0.12	0.42	63.65
k__Bacteria, p__Planctomycetes, c__Planctomycetia, o__Planctomycetales, f__Planctomycetaceae, g__Planctomyces, s__	0.06	0.17	0.12	0.42	64.07
k__Bacteria, p__Proteobacteria, c__Deltaproteobacteria, o__Desulfuromonadales, f__Geobacteraceae, g__Geobacter, s__	0.14	0.05	0.12	0.42	64.49
k__Bacteria, p__Proteobacteria, c__Betaproteobacteria, o__MND1, f__, g__, s__	0.37	0.37	0.12	0.41	64.91
k__Bacteria, p__Actinobacteria, c__Actinobacteria, o__Actinomycetales, f__Intrasporangiaceae, g__, s__	0.2	0.18	0.12	0.41	65.31
k__Bacteria, p__Acidobacteria, c__Acidobacteria-5, o__, f__, g__, s__	0.19	0.24	0.12	0.4	65.71
k__Bacteria, p__Acidobacteria, c__Sva0725, o__Sva0725, f__, g__, s__	0.19	0.12	0.11	0.39	66.1
k__Bacteria, p__Proteobacteria, c__Betaproteobacteria, o__Burkholderiales, f__Comamonadaceae, g__, s__	0.48	0.48	0.11	0.39	66.49
k__Bacteria, p__Proteobacteria, c__Gammaproteobacteria, o__Pseudomonadales, f__Pseudomonadaceae, g__Pseudomonas, s__	0.03	0.11	0.11	0.39	66.88
k__Bacteria, p__Bacteroidetes, c__Sphingobacteriia, o__Sphingobacteriales, f__, g__, s__	0.1	0.06	0.11	0.39	67.27
k__Bacteria, p__Actinobacteria, c__Actinobacteria, o__Actinomycetales, f__, g__, s__	0.19	0.13	0.11	0.39	67.66
k__Bacteria, p__Acidobacteria, c__[Chloracidobacteria], o__DS-100, f__, g__, s__	0.15	0.1	0.11	0.38	68.05
k__Bacteria, p__Actinobacteria, c__MB-A2-108, o__0319-7L14, f__, g__, s__	0.44	0.54	0.11	0.37	68.42
k__Bacteria, p__Planctomycetes, c__Planctomycetia, o__Gemmatales, f__Gemmataceae, g__, s__	0.16	0.15	0.11	0.37	68.79
k__Bacteria, p__Proteobacteria, c__Gammaproteobacteria, o__Xanthomonadales, f__Sinobacteraceae, g__Steroidobacter, s__	0.14	0.1	0.11	0.37	69.16
k__Bacteria, p__Proteobacteria, c__Alphaproteobacteria, o__Caulobacterales, f__Caulobacteraceae, g__Phenylobacterium, s__	0.17	0.07	0.11	0.37	69.53
k__Bacteria, p__Acidobacteria, c__DA052, o__Ellin6513, f__, g__, s__	0.08	0.16	0.11	0.37	69.9
k__Bacteria, p__Chloroflexi, c__Thermomicrobia, o__JG30-KF-CM45, f__, g__, s__	0.25	0.17	0.11	0.37	70.26
