# Supplementary material for: Microbial Communities Associated With Long-Term Tillage and Fertility Treatments in a Corn-Soybean Cropping System
Source: Front Microbiol. 2020 Jun 25;11:1363. doi: 10.3389/fmicb.2020.01363 (PMC7330075; doi:10.3389/fmicb.2020.01363)
Supplement: TABLE S4 — Similarity percentage analysis of bacteria at the lowest OTU level between Control and N-only fertilizer groups. [file Table_4.XLSX]

## Sheet: SuppTable4
Table S4: Similarity percentage analysis of bacteria at the lowest OTU level between Control and Nonly fertility groups. The first column identifies the OTU explained by that row, the second and third columns show mean abundance for Control and Nonly respectively, the fourth column represent the average dissimilarity or change in mean abundance, the fifth column shows the % dissimilarity explaine…
Species	Group Control mean abundance	Group Nonly mean abundance	Average Dissimilarity	Contribution %	Cumulative %
k__Archaea, p__Crenarchaeota, c__Thaumarchaeota, o__Nitrososphaerales, f__Nitrososphaeraceae, g__Candidatus Nitrososphaera, s__SCA1170	2.46	2.12	0.47	1.79	1.79
k__Bacteria, p__Acidobacteria, c__Acidobacteriia, o__Acidobacteriales, f__Koribacteraceae, g__, s__	0.22	0.59	0.33	1.26	3.05
k__Bacteria, p__Chloroflexi, c__TK10, o__B07_WMSP1, f__, g__, s__	0.16	0.46	0.31	1.18	4.23
k__Bacteria, p__Verrucomicrobia, c__[Spartobacteria], o__[Chthoniobacterales], f__[Chthoniobacteraceae], g__DA101, s__	2.76	2.54	0.31	1.17	5.41
k__Bacteria, p__Proteobacteria, c__Alphaproteobacteria, o__Sphingomonadales, f__Sphingomonadaceae, g__Kaistobacter, s__	1.07	1.43	0.29	1.12	6.53
k__Archaea, p__Crenarchaeota, c__Thaumarchaeota, o__Nitrososphaerales, f__Nitrososphaeraceae, g__Candidatus Nitrososphaera, s__	0.63	0.79	0.29	1.12	7.64
k__Bacteria, p__Proteobacteria, c__Betaproteobacteria, o__SC-I-84, f__, g__, s__	1.3	1.53	0.28	1.07	8.71
k__Bacteria, p__Actinobacteria, c__Thermoleophilia, o__Gaiellales, f__Gaiellaceae, g__, s__	1.68	1.81	0.27	1.03	9.74
k__Archaea, p__Crenarchaeota, c__Thaumarchaeota, o__Nitrososphaerales, f__Nitrososphaeraceae, g__, s__	0.38	0.15	0.25	0.97	10.71
k__Bacteria, p__Bacteroidetes, c__[Saprospirae], o__[Saprospirales], f__Chitinophagaceae, g__, s__	0.72	0.92	0.24	0.94	11.65
k__Bacteria, p__Proteobacteria, c__Gammaproteobacteria, o__Xanthomonadales, f__Xanthomonadaceae, g__, s__	0.37	0.45	0.24	0.92	12.57
k__Bacteria, p__Actinobacteria, c__Thermoleophilia, o__Solirubrobacterales, f__, g__, s__	0.95	1.02	0.24	0.92	13.49
k__Bacteria, p__Proteobacteria, c__Alphaproteobacteria, o__Rhizobiales, f__, g__, s__	0.54	0.42	0.24	0.9	14.39
k__Bacteria, p__Acidobacteria, c__Acidobacteria-6, o__CCU21, f__, g__, s__	0.39	0.16	0.23	0.9	15.29
k__Bacteria, p__Proteobacteria, c__Betaproteobacteria, o__A21b, f__EB1003, g__, s__	0.36	0.47	0.23	0.89	16.18
k__Bacteria, p__Proteobacteria, c__Alphaproteobacteria, o__Rhodospirillales, f__Rhodospirillaceae, g__, s__	0.6	0.7	0.23	0.88	17.06
k__Bacteria, p__Acidobacteria, c__[Chloracidobacteria], o__RB41, f__, g__, s__	1.69	1.5	0.22	0.86	17.92
k__Bacteria, p__Proteobacteria, c__Deltaproteobacteria, o__Myxococcales, f__Haliangiaceae, g__, s__	0.26	0.42	0.22	0.83	18.75
k__Bacteria, p__Gemmatimonadetes, c__Gemmatimonadetes, o__Ellin5290, f__, g__, s__	0.11	0.34	0.21	0.82	19.57
k__Bacteria, p__Acidobacteria, c__Solibacteres, o__Solibacterales, f__Solibacteraceae, g__Candidatus Solibacter, s__	0.27	0.41	0.21	0.82	20.39
k__Bacteria, p__Actinobacteria, c__Actinobacteria, o__Actinomycetales, f__Nocardioidaceae, g__, s__	0.23	0.39	0.21	0.81	21.2
k__Bacteria, p__Proteobacteria, c__Alphaproteobacteria, o__Rhizobiales, f__Hyphomicrobiaceae, g__, s__	0.52	0.57	0.21	0.81	22.01
k__Bacteria, p__Proteobacteria, c__Alphaproteobacteria, o__Rhizobiales, f__Hyphomicrobiaceae, g__Rhodoplanes, s__	1.05	1.12	0.21	0.79	22.8
k__Bacteria, p__Acidobacteria, c__[Chloracidobacteria], o__RB41, f__Ellin6075, g__, s__	0.39	0.45	0.21	0.79	23.59
k__Bacteria, p__Bacteroidetes, c__[Saprospirae], o__[Saprospirales], f__Chitinophagaceae, g__Flavisolibacter, s__	0.24	0.37	0.2	0.76	24.35
k__Bacteria, p__Proteobacteria, c__Alphaproteobacteria, o__, f__, g__, s__	0.11	0.32	0.2	0.76	25.11
k__Bacteria, p__Actinobacteria, c__Actinobacteria, o__Actinomycetales, f__Micrococcaceae, g__, s__	0.32	0.35	0.2	0.75	25.86
k__Archaea, p__Crenarchaeota, c__Thaumarchaeota, o__Nitrososphaerales, f__Nitrososphaeraceae, g__Candidatus Nitrososphaera, s__SCA1145	0.34	0.44	0.19	0.73	26.6
k__Bacteria, p__Acidobacteria, c__Acidobacteria-6, o__iii1-15, f__, g__, s__	2.29	2.07	0.19	0.73	27.33
k__Bacteria, p__Planctomycetes, c__Planctomycetia, o__Pirellulales, f__Pirellulaceae, g__, s__	0.37	0.19	0.19	0.73	28.06
k__Archaea, p__Crenarchaeota, c__Thaumarchaeota, o__Nitrososphaerales, f__Nitrososphaeraceae, g__Candidatus Nitrososphaera, s__gargensis	0.3	0.36	0.19	0.72	28.78
k__Bacteria, p__Actinobacteria, c__Actinobacteria, o__Actinomycetales, f__Intrasporangiaceae, g__, s__	0.2	0.28	0.19	0.71	29.49
k__Bacteria, p__Proteobacteria, c__Betaproteobacteria, o__Burkholderiales, f__Oxalobacteraceae, g__, s__	0.27	0.41	0.18	0.71	30.2
k__Bacteria, p__Actinobacteria, c__Thermoleophilia, o__Solirubrobacterales, f__Patulibacteraceae, g__, s__	0.14	0.33	0.18	0.69	30.89
k__Bacteria, p__Acidobacteria, c__iii1-8, o__32-20, f__, g__, s__	0.45	0.5	0.18	0.68	31.57
k__Bacteria, p__Proteobacteria, c__Deltaproteobacteria, o__Syntrophobacterales, f__Syntrophobacteraceae, g__, s__	0.9	0.77	0.18	0.67	32.24
k__Bacteria, p__Actinobacteria, c__Actinobacteria, o__Actinomycetales, f__Nocardioidaceae, g__Nocardioides, s__	0.11	0.23	0.17	0.66	32.9
k__Bacteria, p__Proteobacteria, c__Betaproteobacteria, o__MND1, f__, g__, s__	0.36	0.45	0.17	0.66	33.55
k__Bacteria, p__Gemmatimonadetes, c__Gemmatimonadetes, o__Gemmatimonadales, f__Ellin5301, g__, s__	0.29	0.19	0.17	0.65	34.21
k__Bacteria, p__Proteobacteria, c__Gammaproteobacteria, o__Xanthomonadales, f__Sinobacteraceae, g__, s__	0.38	0.49	0.17	0.64	34.85
k__Bacteria, p__Proteobacteria, c__Alphaproteobacteria, o__Sphingomonadales, f__Sphingomonadaceae, g__, s__	0.19	0.31	0.16	0.63	35.48
k__Bacteria, p__Acidobacteria, c__[Chloracidobacteria], o__11-24, f__, g__, s__	0.33	0.2	0.16	0.62	36.09
k__Bacteria, p__Proteobacteria, c__Alphaproteobacteria, o__Ellin329, f__, g__, s__	0.1	0.26	0.16	0.61	36.7
k__Bacteria, p__Nitrospirae, c__Nitrospira, o__Nitrospirales, f__Nitrospiraceae, g__Nitrospira, s__	0.47	0.48	0.16	0.61	37.31
k__Bacteria, p__Planctomycetes, c__Phycisphaerae, o__WD2101, f__, g__, s__	0.4	0.5	0.16	0.61	37.92
k__Bacteria, p__Bacteroidetes, c__[Saprospirae], o__[Saprospirales], f__Saprospiraceae, g__, s__	0.09	0.18	0.15	0.59	38.51
k__Bacteria, p__Firmicutes, c__Bacilli, o__Bacillales, f__Bacillaceae, g__Bacillus, s__	0.3	0.38	0.15	0.59	39.09
k__Bacteria, p__Actinobacteria, c__Thermoleophilia, o__Solirubrobacterales, f__Solirubrobacteraceae, g__, s__	0.22	0.3	0.15	0.58	39.67
k__Bacteria, p__Proteobacteria, c__Betaproteobacteria, o__Burkholderiales, f__Oxalobacteraceae, g__Cupriavidus, s__	0.26	0.09	0.15	0.58	40.25
k__Bacteria, p__WS3, c__PRR-12, o__Sediment-1, f__PRR-10, g__, s__	0.21	0.05	0.15	0.57	40.82
k__Bacteria, p__Acidobacteria, c__Sva0725, o__Sva0725, f__, g__, s__	0.15	0.24	0.15	0.57	41.39
k__Bacteria, p__Chloroflexi, c__Ktedonobacteria, o__JG30-KF-AS9, f__, g__, s__	0.11	0.15	0.15	0.56	41.95
k__Bacteria, p__Bacteroidetes, c__Sphingobacteriia, o__Sphingobacteriales, f__, g__, s__	0.1	0.1	0.14	0.56	42.5
k__Bacteria, p__AD3, c__ABS-6, o__, f__, g__, s__	0.14	0.2	0.14	0.55	43.06
k__Bacteria, p__Proteobacteria, c__Alphaproteobacteria, o__Rhizobiales, f__Bradyrhizobiaceae, g__Balneimonas, s__	0.19	0.04	0.14	0.55	43.61
k__Bacteria, p__Verrucomicrobia, c__[Spartobacteria], o__[Chthoniobacterales], f__[Chthoniobacteraceae], g__, s__	0.21	0.12	0.14	0.55	44.16
k__Bacteria, p__Verrucomicrobia, c__[Pedosphaerae], o__[Pedosphaerales], f__, g__, s__	0.32	0.26	0.14	0.55	44.7
k__Bacteria, p__Actinobacteria, c__Acidimicrobiia, o__Acidimicrobiales, f__EB1017, g__, s__	0.35	0.37	0.14	0.54	45.24
k__Bacteria, p__Acidobacteria, c__Solibacteres, o__Solibacterales, f__, g__, s__	0.3	0.29	0.14	0.54	45.78
k__Bacteria, p__Proteobacteria, c__Alphaproteobacteria, o__Rhizobiales, f__Bradyrhizobiaceae, g__, s__	0.46	0.51	0.14	0.54	46.32
k__Bacteria, p__Planctomycetes, c__Planctomycetia, o__Gemmatales, f__Isosphaeraceae, g__, s__	0.3	0.41	0.14	0.53	46.85
k__Bacteria, p__Actinobacteria, c__Actinobacteria, o__Actinomycetales, f__Frankiaceae, g__, s__	0.11	0.22	0.14	0.53	47.38
k__Bacteria, p__Actinobacteria, c__Actinobacteria, o__Actinomycetales, f__Mycobacteriaceae, g__Mycobacterium, s__	0.16	0.18	0.14	0.52	47.9
k__Bacteria, p__Chloroflexi, c__Gitt-GS-136, o__, f__, g__, s__	0.34	0.23	0.14	0.52	48.42
k__Bacteria, p__Gemmatimonadetes, c__Gemmatimonadetes, o__N1423WL, f__, g__, s__	0.33	0.29	0.14	0.52	48.94
k__Bacteria, p__Proteobacteria, c__Deltaproteobacteria, o__Myxococcales, f__, g__, s__	0.7	0.73	0.13	0.52	49.46
k__Bacteria, p__Nitrospirae, c__Nitrospira, o__Nitrospirales, f__0319-6A21, g__, s__	1.31	1.32	0.13	0.52	49.97
k__Bacteria, p__Gemmatimonadetes, c__Gemm-1, o__, f__, g__, s__	0.82	0.73	0.13	0.49	50.46
k__Bacteria, p__Actinobacteria, c__Acidimicrobiia, o__Acidimicrobiales, f__, g__, s__	0.36	0.34	0.13	0.49	50.95
k__Bacteria, p__Acidobacteria, c__[Chloracidobacteria], o__DS-100, f__, g__, s__	0.2	0.1	0.13	0.49	51.44
k__Bacteria, p__Proteobacteria, c__Deltaproteobacteria, o__Myxococcales, f__Polyangiaceae, g__, s__	0.12	0.09	0.13	0.49	51.92
k__Bacteria, p__Proteobacteria, c__Gammaproteobacteria, o__Pseudomonadales, f__Pseudomonadaceae, g__Pseudomonas, s__	0.03	0.14	0.13	0.48	52.4
k__Bacteria, p__Proteobacteria, c__Alphaproteobacteria, o__Caulobacterales, f__Caulobacteraceae, g__Phenylobacterium, s__	0.15	0.14	0.12	0.48	52.88
k__Bacteria, p__Chloroflexi, c__Ellin6529, o__, f__, g__, s__	1.08	1.23	0.12	0.47	53.36
k__Bacteria, p__Proteobacteria, c__Betaproteobacteria, o__, f__, g__, s__	0.5	0.51	0.12	0.47	53.83
k__Bacteria, p__Acidobacteria, c__iii1-8, o__DS-18, f__, g__, s__	0.26	0.3	0.12	0.47	54.3
k__Bacteria, p__Acidobacteria, c__Acidobacteria-6, o__iii1-15, f__RB40, g__, s__	0.41	0.38	0.12	0.47	54.77
k__Bacteria, p__Chloroflexi, c__S085, o__, f__, g__, s__	0.18	0.26	0.12	0.46	55.24
k__Bacteria, p__Acidobacteria, c__Acidobacteriia, o__Acidobacteriales, f__Koribacteraceae, g__Candidatus Koribacter, s__	0.19	0.21	0.12	0.46	55.7
k__Bacteria, p__Chloroflexi, c__Chloroflexi, o__[Roseiflexales], f__[Kouleothrixaceae], g__, s__	0.28	0.19	0.12	0.46	56.16
k__Bacteria, p__Actinobacteria, c__Actinobacteria, o__Actinomycetales, f__Pseudonocardiaceae, g__Amycolatopsis, s__	0.12	0.09	0.12	0.46	56.62
k__Bacteria, p__Elusimicrobia, c__Elusimicrobia, o__FAC88, f__, g__, s__	0	0.13	0.12	0.44	57.06
k__Bacteria, p__Planctomycetes, c__Planctomycetia, o__Gemmatales, f__Gemmataceae, g__Gemmata, s__	0.24	0.18	0.12	0.44	57.51
k__Bacteria, p__Acidobacteria, c__Acidobacteria-6, o__iii1-15, f__mb2424, g__, s__	0.27	0.17	0.11	0.43	57.94
k__Bacteria, p__Proteobacteria, c__Betaproteobacteria, o__Ellin6067, f__, g__, s__	0.45	0.51	0.11	0.43	58.37
k__Bacteria, p__Verrucomicrobia, c__Opitutae, o__Opitutales, f__Opitutaceae, g__Opitutus, s__	0.12	0.14	0.11	0.43	58.8
k__Bacteria, p__Proteobacteria, c__Betaproteobacteria, o__Burkholderiales, f__Burkholderiaceae, g__Burkholderia, s__	0.02	0.13	0.11	0.43	59.23
k__Bacteria, p__Proteobacteria, c__Betaproteobacteria, o__Burkholderiales, f__Alcaligenaceae, g__, s__	0.18	0.07	0.11	0.43	59.66
k__Bacteria, p__Planctomycetes, c__Planctomycetia, o__Gemmatales, f__Gemmataceae, g__, s__	0.17	0.14	0.11	0.43	60.09
k__Bacteria, p__Planctomycetes, c__Planctomycetia, o__Pirellulales, f__Pirellulaceae, g__Pirellula, s__	0.13	0.11	0.11	0.42	60.51
k__Bacteria, p__Chloroflexi, c__TK10, o__B07_WMSP1, f__FFCH4570, g__, s__	0.21	0.26	0.11	0.42	60.93
k__Bacteria, p__Actinobacteria, c__Actinobacteria, o__Actinomycetales, f__Micromonosporaceae, g__, s__	0.03	0.12	0.11	0.42	61.34
k__Bacteria, p__Chloroflexi, c__Anaerolineae, o__H39, f__, g__, s__	0.14	0.16	0.11	0.42	61.76
k__Bacteria, p__Bacteroidetes, c__Cytophagia, o__Cytophagales, f__Cytophagaceae, g__, s__	0.08	0.13	0.11	0.42	62.18
k__Bacteria, p__Actinobacteria, c__MB-A2-108, o__, f__, g__, s__	0.12	0.08	0.11	0.41	62.59
k__Bacteria, p__Verrucomicrobia, c__[Pedosphaerae], o__[Pedosphaerales], f__Ellin515, g__, s__	0.17	0.24	0.11	0.41	63
k__Bacteria, p__Proteobacteria, c__Alphaproteobacteria, o__Rhizobiales, f__Hyphomicrobiaceae, g__Pedomicrobium, s__	0.19	0.07	0.11	0.41	63.41
k__Bacteria, p__Armatimonadetes, c__[Fimbriimonadia], o__[Fimbriimonadales], f__[Fimbriimonadaceae], g__Fimbriimonas, s__	0.01	0.1	0.1	0.4	63.81
k__Bacteria, p__Proteobacteria, c__Betaproteobacteria, o__Burkholderiales, f__Comamonadaceae, g__, s__	0.52	0.52	0.1	0.4	64.2
k__Bacteria, p__Proteobacteria, c__Deltaproteobacteria, o__NB1-j, f__, g__, s__	0.14	0.06	0.1	0.39	64.6
k__Bacteria, p__Chloroflexi, c__Anaerolineae, o__WCHB1-50, f__, g__, s__	0.06	0.16	0.1	0.39	64.99
k__Bacteria, p__Proteobacteria, c__Betaproteobacteria, o__Burkholderiales, f__Comamonadaceae, g__Ramlibacter, s__	0.18	0.21	0.1	0.38	65.38
k__Bacteria, p__Actinobacteria, c__MB-A2-108, o__0319-7L14, f__, g__, s__	0.55	0.51	0.1	0.38	65.76
k__Bacteria, p__Acidobacteria, c__Acidobacteria-5, o__, f__, g__, s__	0.24	0.2	0.1	0.38	66.14
k__Bacteria, p__Proteobacteria, c__Deltaproteobacteria, o__Desulfuromonadales, f__Geobacteraceae, g__Geobacter, s__	0.11	0.07	0.1	0.38	66.52
k__Bacteria, p__Actinobacteria, c__Actinobacteria, o__Actinomycetales, f__Streptomycetaceae, g__Streptomyces, s__	0.11	0.16	0.1	0.38	66.9
k__Bacteria, p__Actinobacteria, c__Actinobacteria, o__Actinomycetales, f__Geodermatophilaceae, g__, s__	0.03	0.12	0.1	0.37	67.26
k__Bacteria, p__Verrucomicrobia, c__Verrucomicrobiae, o__Verrucomicrobiales, f__Verrucomicrobiaceae, g__Luteolibacter, s__	0.09	0.01	0.09	0.36	67.62
k__Bacteria, p__Chloroflexi, c__TK17, o__, f__, g__, s__	0.01	0.1	0.09	0.34	67.96
k__Bacteria, p__Planctomycetes, c__Planctomycetia, o__Pirellulales, f__Pirellulaceae, g__A17, s__	0.17	0.15	0.09	0.34	68.3
k__Bacteria, p__Acidobacteria, c__DA052, o__Ellin6513, f__, g__, s__	0.12	0.11	0.09	0.33	68.63
k__Bacteria, p__Actinobacteria, c__Actinobacteria, o__Actinomycetales, f__Micromonosporaceae, g__Pilimelia, s__	0.12	0.08	0.09	0.33	68.96
k__Bacteria, p__Actinobacteria, c__Thermoleophilia, o__Solirubrobacterales, f__Conexibacteraceae, g__Conexibacter, s__	0.1	0.1	0.09	0.33	69.29
k__Bacteria, p__Actinobacteria, c__Actinobacteria, o__Actinomycetales, f__Streptomycetaceae, g__, s__	0.08	0.08	0.09	0.33	69.62
k__Bacteria, p__Nitrospirae, c__Nitrospira, o__Nitrospirales, f__Nitrospiraceae, g__JG37-AG-70, s__	0.09	0	0.08	0.33	69.95
k__Bacteria, p__WS3, c__PRR-12, o__Sediment-1, f__, g__, s__	0.3	0.28	0.08	0.32	70.26
