# Supplementary material for: Microbial Communities Associated With Long-Term Tillage and Fertility Treatments in a Corn-Soybean Cropping System
Source: Front Microbiol. 2020 Jun 25;11:1363. doi: 10.3389/fmicb.2020.01363 (PMC7330075; doi:10.3389/fmicb.2020.01363)
Supplement: TABLE S5 — Similarity percentage analysis of bacteria at the lowest OTU level between Control and NPK fertilizer groups. [file Table_5.XLSX]

## Sheet: SuppTable5
Table S5: Similarity percentage analysis of bacteria at the lowest OTU level between Control and NPK fertility groups. The first column identifies the OTU explained by that row, the second and third columns show mean abundance for Control and NPK respectively, the fourth column represent the average dissimilarity or change in mean abundance, the fifth column shows the % dissimilarity explained by…
Species	Group Control mean abundance	Group NPK mean abundance	Average Dissimilarity	Contribution %	Cumulative %
k__Archaea, p__Crenarchaeota, c__Thaumarchaeota, o__Nitrososphaerales, f__Nitrososphaeraceae, g__Candidatus Nitrososphaera, s__SCA1170	2.46	2.51	0.4	1.55	1.55
k__Bacteria, p__Acidobacteria, c__[Chloracidobacteria], o__RB41, f__, g__, s__	1.69	1.34	0.36	1.43	2.98
k__Bacteria, p__Proteobacteria, c__Betaproteobacteria, o__A21b, f__EB1003, g__, s__	0.36	0.7	0.35	1.37	4.35
k__Bacteria, p__Acidobacteria, c__Acidobacteriia, o__Acidobacteriales, f__Koribacteraceae, g__, s__	0.22	0.58	0.35	1.35	5.7
k__Bacteria, p__Verrucomicrobia, c__[Spartobacteria], o__[Chthoniobacterales], f__[Chthoniobacteraceae], g__DA101, s__	2.76	2.87	0.31	1.2	6.9
k__Bacteria, p__Actinobacteria, c__Thermoleophilia, o__Gaiellales, f__Gaiellaceae, g__, s__	1.68	1.79	0.29	1.15	8.04
k__Bacteria, p__Proteobacteria, c__Alphaproteobacteria, o__Ellin329, f__, g__, s__	0.1	0.39	0.29	1.12	9.16
k__Bacteria, p__Proteobacteria, c__Alphaproteobacteria, o__Rhizobiales, f__, g__, s__	0.54	0.27	0.29	1.12	10.28
k__Archaea, p__Crenarchaeota, c__Thaumarchaeota, o__Nitrososphaerales, f__Nitrososphaeraceae, g__Candidatus Nitrososphaera, s__	0.63	0.84	0.28	1.11	11.39
k__Bacteria, p__Acidobacteria, c__Acidobacteria-6, o__iii1-15, f__, g__, s__	2.29	2	0.28	1.1	12.49
k__Bacteria, p__Proteobacteria, c__Betaproteobacteria, o__SC-I-84, f__, g__, s__	1.3	1.4	0.28	1.09	13.58
k__Bacteria, p__Chloroflexi, c__TK10, o__B07_WMSP1, f__, g__, s__	0.16	0.44	0.28	1.08	14.66
k__Archaea, p__Crenarchaeota, c__Thaumarchaeota, o__Nitrososphaerales, f__Nitrososphaeraceae, g__, s__	0.38	0.14	0.27	1.07	15.73
k__Bacteria, p__Proteobacteria, c__Alphaproteobacteria, o__Sphingomonadales, f__Sphingomonadaceae, g__Kaistobacter, s__	1.07	1.18	0.27	1.04	16.77
k__Bacteria, p__Proteobacteria, c__Betaproteobacteria, o__, f__, g__, s__	0.5	0.53	0.23	0.88	17.65
k__Archaea, p__Crenarchaeota, c__Thaumarchaeota, o__Nitrososphaerales, f__Nitrososphaeraceae, g__Candidatus Nitrososphaera, s__gargensis	0.3	0.23	0.22	0.87	18.53
k__Bacteria, p__Acidobacteria, c__Acidobacteria-6, o__CCU21, f__, g__, s__	0.39	0.19	0.22	0.85	19.38
k__Bacteria, p__Acidobacteria, c__Acidobacteria-6, o__iii1-15, f__RB40, g__, s__	0.41	0.36	0.22	0.84	20.23
k__Bacteria, p__Actinobacteria, c__Acidimicrobiia, o__Acidimicrobiales, f__, g__, s__	0.36	0.31	0.21	0.81	21.04
k__Bacteria, p__Proteobacteria, c__Alphaproteobacteria, o__Rhodospirillales, f__Rhodospirillaceae, g__, s__	0.6	0.71	0.2	0.79	21.83
k__Bacteria, p__Nitrospirae, c__Nitrospira, o__Nitrospirales, f__Nitrospiraceae, g__Nitrospira, s__	0.47	0.42	0.2	0.78	22.6
k__Bacteria, p__Actinobacteria, c__Actinobacteria, o__Actinomycetales, f__Micrococcaceae, g__, s__	0.32	0.34	0.2	0.78	23.38
k__Bacteria, p__Proteobacteria, c__Alphaproteobacteria, o__Rhizobiales, f__Bradyrhizobiaceae, g__, s__	0.46	0.57	0.2	0.77	24.16
k__Bacteria, p__Proteobacteria, c__Gammaproteobacteria, o__Xanthomonadales, f__Xanthomonadaceae, g__, s__	0.37	0.48	0.2	0.77	24.93
k__Bacteria, p__Proteobacteria, c__Alphaproteobacteria, o__Rhizobiales, f__Hyphomicrobiaceae, g__Rhodoplanes, s__	1.05	1.12	0.19	0.76	25.68
k__Bacteria, p__Cyanobacteria, c__Chloroplast, o__Streptophyta, f__, g__, s__	0.05	0.17	0.19	0.76	26.44
k__Bacteria, p__Planctomycetes, c__Planctomycetia, o__Pirellulales, f__Pirellulaceae, g__, s__	0.37	0.21	0.19	0.75	27.19
k__Bacteria, p__Acidobacteria, c__iii1-8, o__32-20, f__, g__, s__	0.45	0.52	0.19	0.75	27.94
k__Bacteria, p__Actinobacteria, c__Actinobacteria, o__Actinomycetales, f__Pseudonocardiaceae, g__Amycolatopsis, s__	0.12	0.17	0.19	0.75	28.69
k__Bacteria, p__Actinobacteria, c__Acidimicrobiia, o__Acidimicrobiales, f__EB1017, g__, s__	0.35	0.25	0.19	0.73	29.42
k__Bacteria, p__Bacteroidetes, c__[Saprospirae], o__[Saprospirales], f__Chitinophagaceae, g__, s__	0.72	0.79	0.19	0.73	30.15
k__Archaea, p__Crenarchaeota, c__Thaumarchaeota, o__Nitrososphaerales, f__Nitrososphaeraceae, g__Candidatus Nitrososphaera, s__SCA1145	0.34	0.37	0.19	0.72	30.87
k__Bacteria, p__Nitrospirae, c__Nitrospira, o__Nitrospirales, f__0319-6A21, g__, s__	1.31	1.45	0.18	0.72	31.59
k__Bacteria, p__Acidobacteria, c__Acidobacteriia, o__Acidobacteriales, f__Koribacteraceae, g__Candidatus Koribacter, s__	0.19	0.3	0.18	0.71	32.31
k__Bacteria, p__Firmicutes, c__Bacilli, o__Bacillales, f__Bacillaceae, g__Bacillus, s__	0.3	0.32	0.18	0.71	33.02
k__Bacteria, p__AD3, c__ABS-6, o__, f__, g__, s__	0.14	0.2	0.18	0.71	33.73
k__Bacteria, p__Proteobacteria, c__Alphaproteobacteria, o__Rhizobiales, f__Hyphomicrobiaceae, g__, s__	0.52	0.59	0.18	0.71	34.43
k__Bacteria, p__Acidobacteria, c__Solibacteres, o__Solibacterales, f__, g__, s__	0.3	0.28	0.18	0.7	35.13
k__Bacteria, p__Acidobacteria, c__[Chloracidobacteria], o__RB41, f__Ellin6075, g__, s__	0.39	0.43	0.18	0.7	35.83
k__Bacteria, p__Gemmatimonadetes, c__Gemm-1, o__, f__, g__, s__	0.82	0.63	0.18	0.7	36.52
k__Bacteria, p__Acidobacteria, c__iii1-8, o__DS-18, f__, g__, s__	0.26	0.14	0.18	0.69	37.21
k__Bacteria, p__Proteobacteria, c__Betaproteobacteria, o__Burkholderiales, f__Oxalobacteraceae, g__Cupriavidus, s__	0.26	0.1	0.17	0.67	37.88
k__Bacteria, p__Proteobacteria, c__Betaproteobacteria, o__Burkholderiales, f__Oxalobacteraceae, g__, s__	0.27	0.31	0.17	0.67	38.55
k__Bacteria, p__Acidobacteria, c__Acidobacteria-6, o__iii1-15, f__mb2424, g__, s__	0.27	0.19	0.17	0.66	39.22
k__Bacteria, p__Chloroflexi, c__Gitt-GS-136, o__, f__, g__, s__	0.34	0.17	0.17	0.66	39.88
k__Bacteria, p__Gemmatimonadetes, c__Gemmatimonadetes, o__Gemmatimonadales, f__Ellin5301, g__, s__	0.29	0.17	0.17	0.65	40.53
k__Bacteria, p__Gemmatimonadetes, c__Gemmatimonadetes, o__N1423WL, f__, g__, s__	0.33	0.29	0.17	0.65	41.18
k__Bacteria, p__Planctomycetes, c__Phycisphaerae, o__WD2101, f__, g__, s__	0.4	0.39	0.17	0.65	41.83
k__Bacteria, p__Actinobacteria, c__Thermoleophilia, o__Solirubrobacterales, f__Patulibacteraceae, g__, s__	0.14	0.27	0.17	0.65	42.48
k__Bacteria, p__Proteobacteria, c__Gammaproteobacteria, o__Xanthomonadales, f__Sinobacteraceae, g__, s__	0.38	0.42	0.16	0.65	43.12
k__Bacteria, p__Actinobacteria, c__Actinobacteria, o__Actinomycetales, f__Nocardioidaceae, g__, s__	0.23	0.22	0.16	0.63	43.75
k__Bacteria, p__Bacteroidetes, c__[Saprospirae], o__[Saprospirales], f__Chitinophagaceae, g__Flavisolibacter, s__	0.24	0.22	0.16	0.63	44.38
k__Bacteria, p__Acidobacteria, c__Solibacteres, o__Solibacterales, f__Solibacteraceae, g__Candidatus Solibacter, s__	0.27	0.33	0.16	0.62	45
k__Bacteria, p__Proteobacteria, c__Alphaproteobacteria, o__, f__, g__, s__	0.11	0.27	0.16	0.61	45.61
k__Bacteria, p__Proteobacteria, c__Alphaproteobacteria, o__Rhizobiales, f__Bradyrhizobiaceae, g__Balneimonas, s__	0.19	0.09	0.16	0.61	46.22
k__Bacteria, p__Proteobacteria, c__Betaproteobacteria, o__Burkholderiales, f__Alcaligenaceae, g__, s__	0.18	0.06	0.16	0.61	46.83
k__Bacteria, p__Actinobacteria, c__Actinobacteria, o__Actinomycetales, f__Frankiaceae, g__, s__	0.11	0.26	0.16	0.61	47.44
k__Bacteria, p__Proteobacteria, c__Deltaproteobacteria, o__Myxococcales, f__, g__, s__	0.7	0.61	0.16	0.61	48.04
k__Bacteria, p__Actinobacteria, c__Thermoleophilia, o__Solirubrobacterales, f__, g__, s__	0.95	0.82	0.15	0.6	48.65
k__Bacteria, p__Verrucomicrobia, c__[Pedosphaerae], o__[Pedosphaerales], f__, g__, s__	0.32	0.24	0.15	0.6	49.25
k__Bacteria, p__Acidobacteria, c__[Chloracidobacteria], o__11-24, f__, g__, s__	0.33	0.27	0.15	0.58	49.82
k__Bacteria, p__Actinobacteria, c__MB-A2-108, o__0319-7L14, f__, g__, s__	0.55	0.4	0.15	0.58	50.4
k__Bacteria, p__Gemmatimonadetes, c__Gemmatimonadetes, o__Ellin5290, f__, g__, s__	0.11	0.25	0.15	0.57	50.97
k__Bacteria, p__Actinobacteria, c__Thermoleophilia, o__Solirubrobacterales, f__Solirubrobacteraceae, g__, s__	0.22	0.18	0.15	0.57	51.54
k__Bacteria, p__Proteobacteria, c__Betaproteobacteria, o__Ellin6067, f__, g__, s__	0.45	0.46	0.14	0.57	52.1
k__Bacteria, p__Proteobacteria, c__Alphaproteobacteria, o__Rhizobiales, f__Hyphomicrobiaceae, g__Pedomicrobium, s__	0.19	0.14	0.14	0.56	52.67
k__Bacteria, p__Chloroflexi, c__Ellin6529, o__, f__, g__, s__	1.08	1.06	0.14	0.56	53.23
k__Bacteria, p__Planctomycetes, c__Planctomycetia, o__Gemmatales, f__Isosphaeraceae, g__, s__	0.3	0.44	0.14	0.56	53.78
k__Bacteria, p__Acidobacteria, c__[Chloracidobacteria], o__DS-100, f__, g__, s__	0.2	0.09	0.14	0.55	54.34
k__Bacteria, p__Proteobacteria, c__Alphaproteobacteria, o__Sphingomonadales, f__Erythrobacteraceae, g__, s__	0.07	0.21	0.14	0.55	54.89
k__Bacteria, p__Proteobacteria, c__Deltaproteobacteria, o__Syntrophobacterales, f__Syntrophobacteraceae, g__, s__	0.9	0.78	0.14	0.54	55.43
k__Bacteria, p__Chloroflexi, c__Chloroflexi, o__[Roseiflexales], f__[Kouleothrixaceae], g__, s__	0.28	0.15	0.14	0.54	55.96
k__Bacteria, p__Proteobacteria, c__Betaproteobacteria, o__A21b, f__UD5, g__, s__	0.16	0.03	0.13	0.52	56.49
k__Bacteria, p__WS3, c__PRR-12, o__Sediment-1, f__PRR-10, g__, s__	0.21	0.08	0.13	0.52	57.01
k__Bacteria, p__Planctomycetes, c__Planctomycetia, o__Gemmatales, f__Gemmataceae, g__Gemmata, s__	0.24	0.21	0.13	0.51	57.52
k__Bacteria, p__Actinobacteria, c__Actinobacteria, o__Actinomycetales, f__Streptomycetaceae, g__Streptomyces, s__	0.11	0.19	0.13	0.51	58.03
k__Bacteria, p__Acidobacteria, c__Acidobacteria-5, o__, f__, g__, s__	0.24	0.21	0.13	0.51	58.54
k__Bacteria, p__Verrucomicrobia, c__[Spartobacteria], o__[Chthoniobacterales], f__[Chthoniobacteraceae], g__, s__	0.21	0.14	0.12	0.48	59.02
k__Bacteria, p__Proteobacteria, c__Deltaproteobacteria, o__Myxococcales, f__Haliangiaceae, g__, s__	0.26	0.17	0.12	0.48	59.5
k__Bacteria, p__Proteobacteria, c__Betaproteobacteria, o__Burkholderiales, f__Comamonadaceae, g__, s__	0.52	0.41	0.12	0.48	59.99
k__Bacteria, p__Proteobacteria, c__Betaproteobacteria, o__MND1, f__, g__, s__	0.36	0.31	0.12	0.48	60.47
k__Bacteria, p__Chloroflexi, c__TK10, o__B07_WMSP1, f__FFCH4570, g__, s__	0.21	0.11	0.12	0.48	60.95
k__Bacteria, p__Actinobacteria, c__Actinobacteria, o__Actinomycetales, f__Mycobacteriaceae, g__Mycobacterium, s__	0.16	0.16	0.12	0.48	61.42
k__Bacteria, p__Planctomycetes, c__Planctomycetia, o__Gemmatales, f__Gemmataceae, g__, s__	0.17	0.15	0.12	0.47	61.89
k__Bacteria, p__Chloroflexi, c__S085, o__, f__, g__, s__	0.18	0.22	0.12	0.45	62.34
k__Bacteria, p__Actinobacteria, c__Actinobacteria, o__Actinomycetales, f__Intrasporangiaceae, g__, s__	0.2	0.11	0.11	0.45	62.79
k__Bacteria, p__Actinobacteria, c__Actinobacteria, o__Actinomycetales, f__, g__, s__	0.13	0.21	0.11	0.44	63.23
k__Bacteria, p__Acidobacteria, c__Sva0725, o__Sva0725, f__, g__, s__	0.15	0.08	0.11	0.44	63.68
k__Bacteria, p__Verrucomicrobia, c__[Pedosphaerae], o__[Pedosphaerales], f__Ellin515, g__, s__	0.17	0.23	0.11	0.44	64.12
k__Bacteria, p__Proteobacteria, c__Deltaproteobacteria, o__Myxococcales, f__Polyangiaceae, g__, s__	0.12	0.02	0.11	0.44	64.56
k__Bacteria, p__Chloroflexi, c__Ktedonobacteria, o__JG30-KF-AS9, f__, g__, s__	0.11	0.17	0.11	0.44	64.99
k__Bacteria, p__Actinobacteria, c__Actinobacteria, o__Actinomycetales, f__Nocardioidaceae, g__Nocardioides, s__	0.11	0.1	0.11	0.44	65.43
k__Archaea, p__Crenarchaeota, c__Thaumarchaeota, o__Cenarchaeales, f__SAGMA-X, g__, s__	0	0.11	0.11	0.43	65.85
k__Bacteria, p__Proteobacteria, c__Betaproteobacteria, o__Burkholderiales, f__Comamonadaceae, g__Ramlibacter, s__	0.18	0.14	0.11	0.42	66.28
k__Bacteria, p__Chloroflexi, c__Thermomicrobia, o__JG30-KF-CM45, f__, g__, s__	0.24	0.17	0.1	0.41	66.68
k__Bacteria, p__Chloroflexi, c__Anaerolineae, o__WCHB1-50, f__, g__, s__	0.06	0.14	0.1	0.4	67.08
k__Bacteria, p__Planctomycetes, c__OM190, o__agg27, f__, g__, s__	0.09	0.06	0.1	0.4	67.48
k__Bacteria, p__Verrucomicrobia, c__Opitutae, o__Opitutales, f__Opitutaceae, g__Opitutus, s__	0.12	0.16	0.1	0.39	67.87
k__Bacteria, p__Proteobacteria, c__Deltaproteobacteria, o__Desulfuromonadales, f__Geobacteraceae, g__Geobacter, s__	0.11	0.11	0.1	0.38	68.25
k__Bacteria, p__Proteobacteria, c__Alphaproteobacteria, o__Sphingomonadales, f__Sphingomonadaceae, g__, s__	0.19	0.18	0.1	0.38	68.64
k__Bacteria, p__Proteobacteria, c__Deltaproteobacteria, o__NB1-j, f__, g__, s__	0.14	0.07	0.1	0.38	69.01
k__Bacteria, p__Bacteroidetes, c__Sphingobacteriia, o__Sphingobacteriales, f__, g__, s__	0.1	0.05	0.1	0.38	69.39
k__Bacteria, p__Acidobacteria, c__DA052, o__Ellin6513, f__, g__, s__	0.12	0.13	0.1	0.38	69.77
k__Bacteria, p__Planctomycetes, c__Planctomycetia, o__Planctomycetales, f__Planctomycetaceae, g__Planctomyces, s__	0.11	0.11	0.09	0.37	70.13
