# Supplementary material for: Microbial Communities Associated With Long-Term Tillage and Fertility Treatments in a Corn-Soybean Cropping System
Source: Front Microbiol. 2020 Jun 25;11:1363. doi: 10.3389/fmicb.2020.01363 (PMC7330075; doi:10.3389/fmicb.2020.01363)
Supplement: TABLE S6 — Similarity percentage analysis of oomycetes at the lowest OTU level between CT and NT tillage groups. [file Table_6.XLSX]

## Sheet: SuppTable6
Table S6: Similarity percentage analysis of oomycetes at the lowest OTU level between CT and NT tillage groups. The first column identifies the OTU explained by that row, the second and third columns show mean abundance for CT and NT respectively, the fourth column represent the average dissimilarity or change in mean abundance, the fifth column shows the % dissimilarity explained by that OTU, an…
Species	Group CT mean abundance	Group NT mean abundance	Average Dissimilarity	Contribution %	Cumulative %
d__Eukaryota;k__Chromista;p__Oomycota;c__Oomycetes;o__Pythiales;f__Pythiaceae;g__Pythium;s__Pythium+monospermum	1.34	0.84	5.51	17.71	17.71
d__Eukaryota;k__Chromista;p__Oomycota;c__Oomycetes;o__Pythiales;f__Pythiaceae;g__Pythium;s__Pythium+aff.+monospermum	0.38	1.19	5.35	17.2	34.9
d__Eukaryota;k__Chromista;p__Oomycota;c__Oomycetes;o__Pythiales;g__Pythiaceae;g__Pythium;s__Pythium+attrantheridium	0	0.99	4.86	15.62	50.53
d__Eukaryota;k__Chromista;p__Oomycota;c__Oomycetes;o__Peronosporales;__;__;__	2.61	2.09	3.64	11.71	62.24
d__Eukaryota;k__Chromista;p__Oomycota;c__Oomycetes;o__Peronosporales;f__Peronosporaceae;g__Peronospora;s__Peronospora+manshurica	0.5	0.09	2.1	6.77	69
d__Eukaryota;k__Chromista;p__Oomycota;c__Oomycetes;o__Pythiales;f__Pythiaceae;g__Pythium;s__Pythium+hypogynum	0.22	0.19	1.71	5.5	74.5
